# Supplementary material for: Genomic and Metabolomic Landscape of Right-Sided and Left-Sided Colorectal Cancer: Potential Preventive Biomarkers
Source: Cells. 2022 Feb 3;11(3):527. doi: 10.3390/cells11030527 (PMC8834628; doi:10.3390/cells11030527)
Supplement: Supplementary file 1 [file cells-11-00527-s001.zip]

Archive with 1 entries (1 files):
- cells-1547872-supplementary.pdf
